# Supplementary material for: Stem Cell Intrinsic Hexosamine Metabolism Regulates Intestinal Adaptation to Nutrient Content
Source: Dev Cell. 2018 Oct 8;47(1):112–121.e3. doi: 10.1016/j.devcel.2018.08.011 (PMC6179903; doi:10.1016/j.devcel.2018.08.011)
Supplement: Table S1. Differentially Expressed Genes as a Response to Dietary GlcNAc, Related to Figure 3 [file mmc2.xlsx]

## Sheet: Sheet1
Flybase ID	Symbol	Coef	p.value.adj
FBgn0264987	CR44138	4.296	5.8e-05
FBgn0023495	Lip3	4.142	0.004869
FBgn0035673	CG6602	4.104	0.018477
FBgn0283480	Alp2	4.039	0.006105
FBgn0051272	CG31272	3.535	0.018887
FBgn0020506	Amyrel	3.24	9.9e-05
FBgn0052284	CG32284	3.19	0.000113
FBgn0032645	CG15142	3.054	0.00518
FBgn0000406	Cyt-b5-r	3.04	0.001379
FBgn0028940	Cyp28a5	2.596	6e-06
FBgn0051414	Gba1b	2.538	0.00716
FBgn0015039	Cyp9b2	2.524	3e-06
FBgn0039319	CG13659	2.478	1e-06
FBgn0034381	List	2.436	0.008169
FBgn0016123	Alp4	2.35	0.032937
FBgn0039296	CG10420	2.233	0.000127
FBgn0037101	CG7634	2.209	0.001496
FBgn0030060	CG2004	2.113	0.000192
FBgn0035358	CG14949	2.087	0.004403
FBgn0037935	CG6834	2.063	3.3e-05
FBgn0033592	CG13215	2.06	0.012201
FBgn0031146	CG15449	2.05	0.007252
FBgn0038465	Irc	2.02	0.014782
FBgn0028699	Rh50	2.012	0.025603
FBgn0039316	CG11893	1.979	2.1e-05
FBgn0038082	CG5724	1.976	6e-06
FBgn0039091	CG10182	1.892	0.000567
FBgn0038020	GstD9	1.891	5.4e-05
FBgn0039323	CG10559	1.888	5.5e-05
FBgn0261625	GLS	1.878	0.006374
FBgn0264994	CR44145	1.874	0.007924
FBgn0036501	CG7272	1.863	1.6e-05
FBgn0036324	CG12520	1.849	0.006904
FBgn0038680	Cyp12a5	1.841	1.6e-05
FBgn0033294	Mal-A4	1.833	2.3e-05
FBgn0038179	CG9312	1.812	0.014819
FBgn0259192	CG42296	1.8	0.011717
FBgn0085232	CG34203	1.746	0.015259
FBgn0086368	tw	1.739	0.001302
FBgn0035501	CG1299	1.728	0.005849
FBgn0259229	CG42329	1.714	3.7e-05
FBgn0266258	CR44953	1.708	0.000205
FBgn0035300	CG1139	1.68	0.003231
FBgn0033945	CG12868	1.666	6e-06
FBgn0262148	CR42874	1.663	0.018464
FBgn0033792	CG13325	1.659	0.001301
FBgn0033968	hui	1.642	0.030283
FBgn0036023	CG18179	1.641	0.008169
FBgn0035948	CG5644	1.635	0.020752
FBgn0038660	CG14291	1.632	0.013215
FBgn0266705	CR45195	1.583	0.008653
FBgn0032911	tadr	1.57	0.001725
FBgn0032025	CG7778	1.561	0.007558
FBgn0037850	CG14695	1.524	0.000806
FBgn0038132	CG15887	1.517	0.00943
FBgn0036764	CG5535	1.507	9.5e-05
FBgn0010786	l(3)02640	1.502	3.3e-05
FBgn0015714	Cyp6a17	1.488	6.2e-05
FBgn0033696	Cyp6g2	1.484	0.015883
FBgn0033153	Gadd45	1.479	3.3e-05
FBgn0034756	Cyp6d2	1.479	0.000257
FBgn0038365	CG9593	1.478	0.023525
FBgn0051075	CG31075	1.463	0.001012
FBgn0052283	Drsl3	1.453	0.042922
FBgn0034354	GstE11	1.448	0.015739
FBgn0001090	bnb	1.437	0.036154
FBgn0032086	CG17906	1.432	0.000435
FBgn0037934	CG6830	1.423	0.00021
FBgn0039326	CG10562	1.411	6e-06
FBgn0037391	CG2017	1.405	5.4e-05
FBgn0039006	Cyp6d4	1.381	3.3e-05
FBgn0015035	Cyp4e3	1.378	0.047097
FBgn0038702	CG3739	1.37	0.0422
FBgn0034403	CG18190	1.368	0.013347
FBgn0010222	Nmdmc	1.365	0.008135
FBgn0033978	Cyp6a23	1.363	0.000297
FBgn0035279	Cpr62Ba	1.348	0.047098
FBgn0038720	CG6231	1.337	0.002028
FBgn0037724	Fst	1.323	7e-05
FBgn0262524	ver	1.322	5.7e-05
FBgn0033928	Arc2	1.316	3e-05
FBgn0024947	NTPase	1.312	5.8e-05
FBgn0002571	Mal-A3	1.305	0.001152
FBgn0052195	CG32195	1.298	0.000374
FBgn0038733	CG11407	1.298	0.041547
FBgn0040251	Ugt86Di	1.296	0.019426
FBgn0051469	CG31469	1.286	0.005153
FBgn0032549	CG4650	1.284	0.015438
FBgn0040850	CG15210	1.258	9.2e-05
FBgn0039768	CG15533	1.254	0.001688
FBgn0035815	Snmp2	1.246	0.034713
FBgn0030073	CG10962	1.218	3.5e-05
FBgn0036698	CG7724	1.215	0.01966
FBgn0026374	Rhp	1.206	0.000205
FBgn0024995	CG2680	1.197	0.031625
FBgn0263342	CR43423	1.194	0.003806
FBgn0263239	dar1	1.182	0.027187
FBgn0052641	CG32641	1.173	6e-05
FBgn0038083	CG5999	1.171	0.000757
FBgn0039562	Gp93	1.17	0.001367
FBgn0033926	Arc1	1.159	0.00015
FBgn0053120	CG33120	1.157	0.000942
FBgn0022700	Cht4	1.155	0.004943
FBgn0023530	CG3740	1.151	3.5e-05
FBgn0034162	CG6426	1.145	0.028304
FBgn0020236	ATPCL	1.143	0.000204
FBgn0031432	Cyp309a1	1.141	0.000842
FBgn0031907	CG5171	1.139	0.019823
FBgn0266431	CG45061	1.137	0.039084
FBgn0270926	AsnS	1.122	0.00057
FBgn0001258	ImpL3	1.112	0.000374
FBgn0039094	CG10184	1.106	0.001516
FBgn0259237	CG42335	1.086	0.000219
FBgn0041184	Socs36E	1.071	0.001962
FBgn0013323	Ptth	1.058	0.028814
FBgn0053468	CG33468	1.056	0.011282
FBgn0036837	CG18135	1.053	0.000137
FBgn0001218	Hsc70-3	1.053	0.001751
FBgn0261560	Thor	1.052	0.001107
FBgn0051104	CG31104	1.052	0.001412
FBgn0264748	CG44006	1.051	0.011668
FBgn0034160	CG5550	1.041	0.002863
FBgn0035619	CG10592	1.03	9.6e-05
FBgn0030189	CG2909	1.026	5.4e-05
FBgn0035607	CG4835	1.018	0.003384
FBgn0266362	CR45010	1.017	7.4e-05
FBgn0037718	P58IPK	1.017	0.001322
FBgn0023129	aay	1.012	0.003594
FBgn0260755	CG42553	1.007	0.00044
FBgn0015623	Cpr	0.998	0.00015
FBgn0035529	Fdx2	0.989	3e-05
FBgn0027095	Manf	0.987	0.000685
FBgn0032456	MRP	0.977	3e-05
FBgn0262484	CG43074	0.974	0.017378
FBgn0034793	asrij	0.973	0.001322
FBgn0035165	CG13887	0.973	0.002633
FBgn0030777	CG9672	0.972	0.000872
FBgn0025678	CaBP1	0.972	0.012436
FBgn0030482	CG1673	0.972	0.048043
FBgn0052196	CG32196	0.959	0.000157
FBgn0033876	Syngr	0.958	0.027553
FBgn0051678	CG31678	0.954	0.000414
FBgn0035888	CG7120	0.954	0.003384
FBgn0040260	Ugt36Bc	0.947	0.001077
FBgn0032945	CG8665	0.945	0.003693
FBgn0030676	CG12379	0.944	0.003976
FBgn0029813	CG15766	0.932	0.013724
FBgn0002570	Mal-A1	0.923	0.003892
FBgn0039043	CG17121	0.91	0.010566
FBgn0010241	Mdr50	0.904	0.009929
FBgn0015037	Cyp4p1	0.898	0.001409
FBgn0086448	Gpi1	0.895	0.033763
FBgn0020764	Alas	0.892	0.001301
FBgn0036226	CG7252	0.892	0.011286
FBgn0032668	CG17681	0.887	0.03145
FBgn0040256	Ugt86Dd	0.883	0.001885
FBgn0035871	BI-1	0.879	0.00152
FBgn0259710	CG42364	0.869	0.023181
FBgn0027601	pdgy	0.863	0.000418
FBgn0020388	Gcn5	0.861	0.000469
FBgn0015038	Cyp9b1	0.861	0.001412
FBgn0052694	CG32694	0.86	0.048932
FBgn0034335	GstE1	0.856	0.000203
FBgn0033205	CG2064	0.849	0.006592
FBgn0053514	CG33514	0.847	0.00021
FBgn0010238	Lac	0.847	0.047063
FBgn0035620	CG5150	0.842	0.006912
FBgn0010651	MFS14	0.838	0.001625
FBgn0027550	CG6495	0.836	0.005883
FBgn0051148	Gba1a	0.833	0.00015
FBgn0039205	CG13623	0.833	0.003693
FBgn0259711	CG42365	0.832	0.002695
FBgn0031801	CG9498	0.831	0.001726
FBgn0000395	cv-2	0.826	0.039512
FBgn0041627	Ku80	0.819	0.000451
FBgn0264294	Cyt-b5	0.817	0.000297
FBgn0033789	CG13324	0.817	0.001813
FBgn0036024	CG18180	0.815	0.001625
FBgn0051410	Npc2e	0.813	0.004707
FBgn0050360	Mal-A6	0.804	0.012469
FBgn0005612	Sox14	0.798	0.000221
FBgn0031457	CG3077	0.797	0.002553
FBgn0031381	Npc2a	0.794	0.00518
FBgn0051288	CG31288	0.788	0.008282
FBgn0034480	CG16898	0.783	0.046973
FBgn0263260	sel	0.772	0.003928
FBgn0038951	CG5380	0.768	0.024238
FBgn0041629	Hexo2	0.757	0.027584
FBgn0051974	CG31974	0.755	0.000195
FBgn0039694	fig	0.752	0.013397
FBgn0034387	Cyp12b2	0.75	0.00015
FBgn0001257	ImpL2	0.742	0.007519
FBgn0011241	cbx	0.742	0.031909
FBgn0038113	CG11668	0.734	0.036541
FBgn0035941	CG13313	0.734	0.04792
FBgn0036552	CG17028	0.733	0.001816
FBgn0025456	CREG	0.722	0.005053
FBgn0085227	CG34198	0.718	0.005619
FBgn0260855	Sec22	0.713	0.00071
FBgn0004926	eIF-2beta	0.71	0.000472
FBgn0085205	CG34176	0.704	7.4e-05
FBgn0034501	CG13868	0.702	0.00518
FBgn0035476	CG12766	0.702	0.022982
FBgn0034443	cer	0.701	0.004488
FBgn0034663	CG4363	0.7	0.00531
FBgn0036847	CG11577	0.697	0.024699
FBgn0040259	Ugt86Da	0.695	0.001072
FBgn0033663	ERp60	0.69	0.001225
FBgn0033476	oys	0.689	0.000435
FBgn0040729	CG15126	0.688	0.002143
FBgn0037386	CG1208	0.688	0.048932
FBgn0031068	Alr	0.685	0.012131
FBgn0039870	CG1896	0.681	0.007519
FBgn0039189	CG18528	0.679	0.017461
FBgn0030839	CG5613	0.678	0.000917
FBgn0259734	Nost	0.678	0.016268
FBgn0032135	GlcAT-S	0.677	0.014505
FBgn0027569	cert	0.676	0.000451
FBgn0053116	CG33116	0.673	0.003851
FBgn0261808	cu	0.671	0.000451
FBgn0000180	bib	0.67	0.025901
FBgn0085284	Blos3	0.669	0.006977
FBgn0039580	Gfat2	0.668	0.000962
FBgn0038330	CG14868	0.668	0.006239
FBgn0027079	ValRS	0.667	0.001054
FBgn0015546	spel1	0.664	0.020462
FBgn0035393	CG16753	0.662	0.00301
FBgn0032387	CG16965	0.661	0.002695
FBgn0037057	CG10512	0.659	0.012131
FBgn0033788	CG13323	0.658	0.047738
FBgn0031881	MME1	0.65	0.002004
FBgn0036419	CG13482	0.649	0.001134
FBgn0038721	subdued	0.649	0.022535
FBgn0050295	Ipk1	0.649	0.023095
FBgn0015351	CG14906	0.648	0.037902
FBgn0033518	Prx2540-2	0.641	0.044896
FBgn0035265	CG18173	0.635	0.000396
FBgn0262357	CG43055	0.635	0.003714
FBgn0033980	Cyp6a20	0.634	0.027293
FBgn0263606	Hsc20	0.633	0.004403
FBgn0266019	rudhira	0.632	0.000667
FBgn0039328	CHKov2	0.63	0.009929
FBgn0033301	CG12780	0.625	0.002361
FBgn0035438	PHGPx	0.625	0.002467
FBgn0004132	boca	0.625	0.005153
FBgn0010228	HmgZ	0.62	0.000774
FBgn0033431	CG1827	0.619	0.00193
FBgn0031256	shv	0.619	0.005455
FBgn0032603	CG17928	0.615	0.001117
FBgn0037312	CG11999	0.614	0.001515
FBgn0032699	CG10383	0.614	0.002695
FBgn0034401	MetRS	0.614	0.003384
FBgn0037166	CG11426	0.61	0.00041
FBgn0053265	Muc68E	0.61	0.00491
FBgn0053306	CG33306	0.608	0.005896
FBgn0040985	CG6115	0.605	0.011065
FBgn0051363	Jupiter	0.603	0.015365
FBgn0034583	CG10527	0.603	0.015838
FBgn0053346	CG33346	0.602	0.035466
FBgn0027094	AlaRS	0.601	0.000356
FBgn0033775	Cyp9h1	0.601	0.001322
FBgn0037852	Tpc1	0.596	0.001409
FBgn0050345	CG30345	0.594	0.000648
FBgn0050000	GstT1	0.594	0.000672
FBgn0005585	Calr	0.594	0.001736
FBgn0032744	Ttc19	0.593	0.007554
FBgn0032935	Atg18b	0.59	0.008169
FBgn0250820	meigo	0.588	0.00199
FBgn0037637	IscU	0.585	0.000435
FBgn0037779	CG12811	0.585	0.024144
FBgn0000326	clt	0.584	0.000701
FBgn0085223	CG34194	0.584	0.004507
FBgn0260945	Atg1	0.582	0.000435
FBgn0035203	CG9149	0.58	0.008169
FBgn0036210	CG14130	0.579	0.009931
FBgn0036804	Sgf11	0.578	0.021871
FBgn0085257	CG34228	0.577	0.002598
FBgn0026582	Hmg-2	0.577	0.009941
FBgn0011224	heph	0.577	0.014562
FBgn0014075	Ugt	0.575	0.00015
FBgn0038455	CG14907	0.571	0.004513
FBgn0038854	CG7044	0.564	0.001301
FBgn0002569	Mal-A2	0.562	0.012905
FBgn0039596	CG10000	0.561	0.00292
FBgn0000636	Fas3	0.561	0.004256
FBgn0260960	Baldspot	0.559	0.004513
FBgn0033467	CG15863	0.558	0.046345
FBgn0039756	CG9743	0.555	0.001225
FBgn0264078	Flo2	0.555	0.010393
FBgn0031114	cactin	0.553	0.003157
FBgn0261113	Xrp1	0.545	0.002361
FBgn0040212	Dhap-at	0.545	0.011096
FBgn0031002	CG14196	0.545	0.015119
FBgn0028563	sut1	0.544	0.003714
FBgn0031661	Gmd	0.544	0.005685
FBgn0035811	CG12262	0.543	0.029254
FBgn0038035	lig3	0.542	0.001712
FBgn0005674	GluProRS	0.539	0.000532
FBgn0050022	CG30022	0.539	0.005563
FBgn0025885	Inos	0.536	0.018441
FBgn0053774	CG33774	0.531	0.001412
FBgn0028552	gammaSnap1	0.528	0.009474
FBgn0039315	CG13658	0.526	0.00578
FBgn0259984	kuz	0.526	0.035917
FBgn0028425	JhI-21	0.525	0.046784
FBgn0037856	Leash	0.524	0.025363
FBgn0032048	Dh31	0.524	0.041132
FBgn0026620	tacc	0.521	0.000451
FBgn0031643	CG3008	0.52	0.001412
FBgn0037609	CG9773	0.52	0.003319
FBgn0029854	CG3566	0.52	0.008398
FBgn0038901	Burs	0.518	0.024452
FBgn0013765	cnn	0.514	0.030789
FBgn0051694	CG31694	0.513	0.005121
FBgn0039696	CG7837	0.512	0.021542
FBgn0023529	CG2918	0.512	0.023673
FBgn0036921	RhoGDI	0.51	0.002318
FBgn0266579	tau	0.509	0.006837
FBgn0050035	Tret1-1	0.508	0.03508
FBgn0267733	CR46064	0.507	0.007828
FBgn0028920	CG8997	0.505	0.028223
FBgn0037722	CG8319	0.504	0.048188
FBgn0032130	CG3838	0.503	0.002688
FBgn0040623	Spase12	0.501	0.000532
FBgn0014868	Ost48	0.501	0.002046
FBgn0035708	CG8398	0.501	0.003975
FBgn0038039	CG5196	0.5	0.003663
FBgn0040236	c11.1	0.499	0.00043
FBgn0011769	Fdx1	0.499	0.022473
FBgn0029664	CG10802	0.499	0.0297
FBgn0053052	CG33052	0.497	0.048775
FBgn0052177	Ndfip	0.496	0.000755
FBgn0266464	Nsf2	0.495	0.003322
FBgn0026718	fu12	0.494	0.033417
FBgn0033437	CG12926	0.493	0.000567
FBgn0039471	CG6295	0.493	0.036154
FBgn0053303	CG33303	0.492	0.000575
FBgn0015040	Cyp9c1	0.492	0.001338
FBgn0032805	CG10337	0.491	0.014594
FBgn0035995	CG3529	0.489	0.00157
FBgn0038953	CG18596	0.487	0.002632
FBgn0036999	isoQC	0.487	0.014782
FBgn0263490	mld	0.487	0.030588
FBgn0028532	CG7968	0.485	0.011236
FBgn0263852	l(2)k12914	0.484	0.000523
FBgn0037387	CG1213	0.484	0.002232
FBgn0037279	CG1129	0.484	0.004923
FBgn0032643	GCS2beta	0.483	0.003058
FBgn0038037	Cyp9f2	0.482	0.001163
FBgn0262732	mbf1	0.482	0.012453
FBgn0033434	CG1902	0.481	0.004556
FBgn0046302	CG10650	0.48	0.000571
FBgn0031320	CG5126	0.48	0.021841
FBgn0036702	CG6512	0.479	0.006466
FBgn0265186	CG44251	0.478	0.010393
FBgn0034948	PPP1R15	0.477	0.003543
FBgn0086346	ALiX	0.476	0.00147
FBgn0031213	galectin	0.476	0.002699
FBgn0031662	CG3792	0.476	0.009275
FBgn0261675	Npc1b	0.475	0.020553
FBgn0039525	CG5646	0.472	0.011666
FBgn0001098	Gdh	0.47	0.009479
FBgn0030234	CG15211	0.47	0.016725
FBgn0037327	PEK	0.468	0.003811
FBgn0267365	l(2)SH0834	0.468	0.008
FBgn0026084	cib	0.468	0.038983
FBgn0004057	Zw	0.466	0.019732
FBgn0033139	Tsp42Er	0.465	0.000787
FBgn0045064	bwa	0.465	0.007654
FBgn0040959	Peritrophin-15a	0.463	0.041979
FBgn0030318	rho-4	0.461	0.012234
FBgn0038415	CG17929	0.46	0.019965
FBgn0265991	Zasp52	0.459	0.009341
FBgn0038147	CCHa2	0.459	0.015278
FBgn0034246	Dcr-2	0.458	0.001163
FBgn0261274	Ero1L	0.458	0.001938
FBgn0033981	Cyp6a21	0.457	0.012365
FBgn0039297	CG11852	0.457	0.046354
FBgn0010894	sinu	0.456	0.020573
FBgn0001186	Hex-A	0.455	0.024699
FBgn0036300	Pmm2	0.454	0.004741
FBgn0267972	Der-1	0.453	0.013246
FBgn0034753	CG2852	0.452	0.00303
FBgn0037533	CD98hc	0.451	0.002302
FBgn0036806	Cyp12c1	0.451	0.00551
FBgn0028534	CG7916	0.451	0.014536
FBgn0039644	CG11897	0.45	0.003117
FBgn0033853	CG6145	0.45	0.047483
FBgn0039349	Ssadh	0.448	0.00578
FBgn0004657	mys	0.448	0.005983
FBgn0052100	CG32100	0.448	0.048695
FBgn0034279	CG18635	0.446	0.005564
FBgn0037071	CG7632	0.445	0.01164
FBgn0038268	CG3631	0.442	0.017668
FBgn0036196	CG11658	0.44	0.01046
FBgn0031081	Nep3	0.44	0.023364
FBgn0047114	CG31142	0.439	0.005883
FBgn0026751	XRCC1	0.439	0.027607
FBgn0051005	qless	0.438	0.009847
FBgn0032587	CG5953	0.438	0.021476
FBgn0036422	CG3868	0.436	0.009369
FBgn0085423	CG34394	0.435	0.005345
FBgn0013432	bcn92	0.434	0.00996
FBgn0037443	Dmtn	0.434	0.022264
FBgn0004395	unk	0.431	0.048698
FBgn0033395	Cyp4p2	0.43	0.017378
FBgn0003068	per	0.429	0.048932
FBgn0033240	CG2906	0.428	0.021065
FBgn0039543	CG12428	0.427	0.033853
FBgn0036754	CG5589	0.425	0.020106
FBgn0261631	CG42714	0.422	0.019545
FBgn0010173	RpA-70	0.421	0.010044
FBgn0031260	Spp	0.42	0.000963
FBgn0015622	Cnx99A	0.42	0.008894
FBgn0010225	Gel	0.419	0.014981
FBgn0030506	Lig4	0.419	0.022077
FBgn0039209	REPTOR	0.418	0.005256
FBgn0031306	CG4577	0.418	0.014269
FBgn0037743	CG8412	0.417	0.003462
FBgn0051300	CG31300	0.416	0.026441
FBgn0032393	CG12264	0.413	0.002596
FBgn0038128	Ravus	0.413	0.037836
FBgn0029689	CG6428	0.412	0.019426
FBgn0086254	CG6084	0.412	0.028807
FBgn0260748	CG5004	0.411	0.008062
FBgn0037817	Cyp12e1	0.411	0.015536
FBgn0034590	Magi	0.411	0.046784
FBgn0262801	twr	0.41	0.002063
FBgn0035355	CG16985	0.41	0.00303
FBgn0038893	Archease	0.41	0.01644
FBgn0034362	CG5323	0.409	0.015989
FBgn0037592	CG11737	0.408	0.003762
FBgn0263241	Mocs1	0.408	0.046784
FBgn0052699	LPCAT	0.407	0.00565
FBgn0035975	PGRP-LA	0.407	0.007252
FBgn0033787	CG13321	0.406	0.007252
FBgn0266124	ghi	0.406	0.007519
FBgn0024329	Mekk1	0.406	0.007676
FBgn0037084	Syx6	0.405	0.002409
FBgn0000083	AnxB9	0.404	0.011916
FBgn0023095	caps	0.403	0.001412
FBgn0045761	CHKov1	0.403	0.004029
FBgn0025692	CG3814	0.403	0.005455
FBgn0004368	Ptp4E	0.403	0.021999
FBgn0028421	Kap3	0.402	0.024892
FBgn0015222	Fer1HCH	0.401	0.018377
FBgn0024992	CG2658	0.399	0.002283
FBgn0037236	Skp2	0.399	0.0498
FBgn0040064	yip2	0.398	0.005866
FBgn0002891	mus205	0.397	0.031714
FBgn0051004	mesh	0.396	0.004707
FBgn0023177	Pp4-19C	0.396	0.014911
FBgn0037901	CG6744	0.396	0.020573
FBgn0033127	Tsp42Ef	0.395	0.034531
FBgn0041180	Tep4	0.393	0.003126
FBgn0265185	CG44250	0.392	0.007302
FBgn0035534	mRpS6	0.392	0.041303
FBgn0033235	CG8728	0.391	0.010493
FBgn0261283	SREBP	0.39	0.001748
FBgn0033377	Pmm45A	0.39	0.010586
FBgn0027588	GCS2alpha	0.388	0.001412
FBgn0015240	Hr96	0.387	0.005345
FBgn0039665	CG2310	0.387	0.022577
FBgn0050108	CG30108	0.387	0.023184
FBgn0040208	Kat60	0.387	0.030283
FBgn0031579	CG15422	0.386	0.002695
FBgn0039869	CG1890	0.385	0.023148
FBgn0031250	Ent1	0.383	0.014982
FBgn0033038	CG7791	0.382	0.014422
FBgn0261393	alpha-Est5	0.381	0.00303
FBgn0037555	Ada2b	0.381	0.007662
FBgn0037350	CG2911	0.38	0.047104
FBgn0032819	CG10463	0.378	0.012211
FBgn0086446	DCTN6-p27	0.378	0.019792
FBgn0035515	CG14997	0.377	0.013347
FBgn0039056	CenB1A	0.376	0.014171
FBgn0037870	CG18577	0.376	0.019877
FBgn0053111	CG33111	0.374	0.008945
FBgn0259152	Clbn	0.372	0.001301
FBgn0001197	His2Av	0.369	0.006146
FBgn0037174	CG14457	0.369	0.008062
FBgn0034277	OstDelta	0.368	0.002283
FBgn0010387	Dbi	0.367	0.023449
FBgn0032398	CG6766	0.365	0.002315
FBgn0042175	CG18858	0.365	0.016086
FBgn0036240	CG6928	0.365	0.024294
FBgn0264305	CG43783	0.365	0.038601
FBgn0032871	CG2611	0.364	0.032939
FBgn0051715	CG31715	0.363	0.008062
FBgn0032465	CG12404	0.363	0.009676
FBgn0052179	Krn	0.363	0.011282
FBgn0038143	CG9813	0.361	0.011574
FBgn0037647	RagA-B	0.36	0.011922
FBgn0033340	CG13751	0.359	0.022462
FBgn0043362	bchs	0.359	0.044295
FBgn0261020	wol	0.358	0.010641
FBgn0037265	spartin	0.358	0.046947
FBgn0024315	Picot	0.357	0.04273
FBgn0002069	AspRS	0.356	0.014864
FBgn0035043	CG4781	0.355	0.005563
FBgn0039402	Vps2	0.355	0.007676
FBgn0028426	JhI-1	0.355	0.015544
FBgn0051370	CG31370	0.355	0.023525
FBgn0031115	CG11710	0.355	0.028793
FBgn0033984	Lap1	0.354	0.042785
FBgn0028703	Nhe3	0.354	0.047738
FBgn0037076	ebd2	0.353	0.022982
FBgn0051342	CG31342	0.353	0.023525
FBgn0033826	CG4734	0.352	0.035466
FBgn0000261	Cat	0.349	0.027914
FBgn0032477	CG5287	0.349	0.042794
FBgn0033304	Cyp6a13	0.348	0.007828
FBgn0284253	LeuRS	0.348	0.014567
FBgn0035020	CG13585	0.347	0.004711
FBgn0037011	CG4858	0.347	0.007676
FBgn0000318	cl	0.345	0.00795
FBgn0260442	rhea	0.344	0.011282
FBgn0015221	Fer2LCH	0.343	0.048483
FBgn0014002	Pdi	0.342	0.00601
FBgn0034849	CG3500	0.341	0.023513
FBgn0266711	EloC	0.341	0.033026
FBgn0035583	CG13704	0.34	0.013712
FBgn0035227	Iml1	0.34	0.018571
FBgn0016672	Ipp	0.339	0.027743
FBgn0028476	Usp1	0.338	0.029293
FBgn0027081	ThrRS	0.337	0.039563
FBgn0038183	CG9286	0.337	0.041094
FBgn0032001	CG8360	0.336	0.023449
FBgn0039875	sip3	0.335	0.015871
FBgn0266724	Trs20	0.335	0.020987
FBgn0052672	Atg8a	0.334	0.010841
FBgn0033502	CG12910	0.334	0.014726
FBgn0259212	cno	0.333	0.019965
FBgn0034258	eIF3-S8	0.333	0.044676
FBgn0034744	Vps20	0.332	0.043537
FBgn0038763	CG4433	0.331	0.019426
FBgn0035661	CG10477	0.33	0.023626
FBgn0011648	Mad	0.33	0.031939
FBgn0040294	POSH	0.33	0.037902
FBgn0261458	capt	0.328	0.014214
FBgn0015372	RabX1	0.327	0.047541
FBgn0031950	Herp	0.326	0.009789
FBgn0029507	Tsp42Ed	0.325	0.004853
FBgn0045866	bai	0.324	0.01212
FBgn0034982	CG4065	0.324	0.035117
FBgn0263316	Mrp4	0.323	0.049925
FBgn0036298	nst	0.322	0.020553
FBgn0038524	sll	0.322	0.042794
FBgn0031450	Hrs	0.321	0.014782
FBgn0027554	CG8042	0.321	0.039302
FBgn0036745	CG7484	0.321	0.041094
FBgn0036667	CG9669	0.32	0.014864
FBgn0002525	Lam	0.32	0.018894
FBgn0262126	Sec24CD	0.317	0.032526
FBgn0034951	CG3860	0.316	0.035917
FBgn0010551	Phb2	0.316	0.035959
FBgn0001961	Arpc1	0.314	0.032852
FBgn0037603	CG11753	0.313	0.026914
FBgn0015924	crq	0.312	0.015784
FBgn0261112	APP-BP1	0.311	0.036293
FBgn0032015	Ostgamma	0.31	0.011282
FBgn0011336	OstStt3	0.31	0.014269
FBgn0035714	CG8549	0.31	0.016724
FBgn0039218	Rpb10	0.31	0.048535
FBgn0039528	dsd	0.308	0.008398
FBgn0030847	CG12991	0.308	0.017142
FBgn0033669	PI31	0.308	0.020443
FBgn0034142	CG8306	0.308	0.022866
FBgn0033350	CG8237	0.307	0.007019
FBgn0035094	CG9380	0.304	0.010841
FBgn0034894	sigmar	0.304	0.024144
FBgn0036018	CG3335	0.304	0.024892
FBgn0032156	CG13124	0.304	0.029293
FBgn0037465	CG1105	0.304	0.038182
FBgn0011205	fbl	0.301	0.006372
FBgn0037551	Gie	0.301	0.006552
FBgn0001987	Gli	0.301	0.023673
FBgn0024980	Syx4	0.296	0.017777
FBgn0030061	CG1785	0.295	0.008398
FBgn0039726	eIF2B-alpha	0.293	0.036254
FBgn0004556	Dbp73D	0.293	0.045832
FBgn0000256	capu	0.292	0.012453
FBgn0262735	Imp	0.291	0.043537
FBgn0032208	CG5604	0.29	0.017145
FBgn0034792	CG3499	0.29	0.024966
FBgn0062412	Ctr1B	0.29	0.026182
FBgn0027086	IleRS	0.289	0.023513
FBgn0037758	CG9467	0.289	0.032969
FBgn0036187	RIOK1	0.289	0.037054
FBgn0086355	Tpi	0.288	0.006552
FBgn0034936	CG2970	0.288	0.04948
FBgn0032781	RtcB	0.287	0.018377
FBgn0024986	CG3719	0.287	0.029254
FBgn0038533	CG7523	0.286	0.014306
FBgn0011834	Ser6	0.285	0.044896
FBgn0259481	Mob2	0.283	0.023673
FBgn0032597	CG17904	0.283	0.029897
FBgn0039637	CG11880	0.283	0.040919
FBgn0033672	rho-7	0.282	0.00943
FBgn0040070	Trx-2	0.281	0.030111
FBgn0032938	CG8671	0.281	0.045854
FBgn0038325	Atg4b	0.281	0.048932
FBgn0010488	NAT1	0.279	0.011528
FBgn0030263	CG2076	0.276	0.032673
FBgn0053158	CG33158	0.275	0.016115
FBgn0052675	Tango5	0.274	0.022264
FBgn0024361	Tsp2A	0.27	0.047273
FBgn0035589	CHMP2B	0.269	0.026914
FBgn0039341	CG5112	0.269	0.047428
FBgn0042179	CG18869	0.268	0.038382
FBgn0026713	l(1)G0007	0.267	0.007828
FBgn0021761	Nup154	0.266	0.012592
FBgn0051673	CG31673	0.266	0.014282
FBgn0031078	Nup205	0.266	0.042962
FBgn0036448	mop	0.262	0.011346
FBgn0038890	CG7956	0.261	0.033414
FBgn0037504	CG1142	0.26	0.048199
FBgn0033483	egr	0.258	0.04948
FBgn0032018	CG7806	0.257	0.014782
FBgn0035028	Start1	0.257	0.044709
FBgn0035726	CG9953	0.256	0.010296
FBgn0030347	CG15739	0.254	0.030526
FBgn0024273	WASp	0.254	0.033175
FBgn0038360	CG9590	0.254	0.044709
FBgn0032482	Pect	0.251	0.029293
FBgn0053129	CG33129	0.25	0.03317
FBgn0037007	CG5059	0.25	0.033763
FBgn0008635	betaCOP	0.249	0.036035
FBgn0036053	iPLA2-VIA	0.249	0.044896
FBgn0039450	CG5484	0.248	0.026153
FBgn0052451	SPoCk	0.248	0.030689
FBgn0261574	kug	0.248	0.035501
FBgn0035850	Atg18a	0.246	0.043095
FBgn0028381	Decay	0.245	0.027607
FBgn0003328	scb	0.244	0.048592
FBgn0000370	crc	0.243	0.026153
FBgn0015799	Rbf	0.239	0.022471
FBgn0035976	PGRP-LC	0.239	0.047658
FBgn0033352	PAN2	0.236	0.012905
FBgn0027505	Rab3-GAP	0.236	0.047949
FBgn0261873	sdt	0.235	0.029962
FBgn0032014	CG7840	0.233	0.036254
FBgn0039735	Nph	0.229	0.024558
FBgn0035771	Sec63	0.225	0.031495
FBgn0010397	LamC	0.221	0.036904
FBgn0001978	stc	0.221	0.037836
FBgn0025724	beta'COP	0.218	0.041424
FBgn0036288	CG10660	0.215	0.039308
FBgn0036666	TSG101	0.214	0.028884
FBgn0002183	dre4	0.212	0.030747
FBgn0004910	Eip63F-1	0.212	0.040459
FBgn0033187	CG2144	0.212	0.04716
FBgn0037875	ZnT86D	0.21	0.041063
FBgn0038195	CG3061	0.208	0.032852
FBgn0263594	lost	0.2	0.044011
FBgn0010470	Fkbp14	0.199	0.033417
FBgn0034419	CG15111	0.199	0.04948
FBgn0032799	CG10166	0.197	0.034046
FBgn0034915	eIF6	0.197	0.048199
FBgn0039120	Nup98-96	0.194	0.033026
FBgn0034854	Golgin245	0.185	0.048993
FBgn0261985	Ptpmeg	0.18	0.046386
FBgn0266465	GckIII	-0.179	0.042794
FBgn0261279	lqfR	-0.192	0.029954
FBgn0033812	Pex13	-0.192	0.046783
FBgn0038515	CG5823	-0.201	0.041949
FBgn0027338	Kap-alpha3	-0.203	0.042793
FBgn0052549	CG32549	-0.207	0.026742
FBgn0003890	betaTub97EF	-0.207	0.049718
FBgn0029608	CG3091	-0.209	0.038805
FBgn0010747	Srp54k	-0.211	0.039809
FBgn0040660	CG13551	-0.213	0.042962
FBgn0032330	Samuel	-0.219	0.023539
FBgn0261268	Cul3	-0.219	0.026768
FBgn0034576	ND-B14.7	-0.222	0.033046
FBgn0034958	CG3907	-0.223	0.036154
FBgn0028663	VhaM9.7-b	-0.226	0.035449
FBgn0026199	myo	-0.228	0.045499
FBgn0035032	ATPsynF	-0.229	0.025603
FBgn0015949	hrg	-0.23	0.022866
FBgn0003321	sbr	-0.232	0.019093
FBgn0031478	CG8814	-0.234	0.029962
FBgn0263863	mRpL45	-0.234	0.033361
FBgn0264962	Pcf11	-0.235	0.032526
FBgn0051739	AspRS-m	-0.236	0.035597
FBgn0000183	BicD	-0.237	0.047482
FBgn0035046	ND-19	-0.238	0.035129
FBgn0011455	ND-SGDH	-0.239	0.016475
FBgn0041191	Rheb	-0.239	0.028814
FBgn0036367	CG10116	-0.24	0.038268
FBgn0035769	CTCF	-0.241	0.030789
FBgn0033989	CG7639	-0.241	0.033556
FBgn0031359	Rim2	-0.242	0.034772
FBgn0266582	ND-30	-0.243	0.015365
FBgn0000117	arm	-0.243	0.016167
FBgn0036990	mRpL15	-0.243	0.036021
FBgn0035162	CG13900	-0.245	0.041333
FBgn0033883	CG16935	-0.246	0.036408
FBgn0050463	CG30463	-0.248	0.022471
FBgn0260462	CG12163	-0.249	0.042785
FBgn0014028	SdhB	-0.25	0.013724
FBgn0031684	ND-13A	-0.25	0.041547
FBgn0003118	pnt	-0.25	0.047694
FBgn0030648	CG6340	-0.25	0.04944
FBgn0087013	Karybeta3	-0.252	0.023184
FBgn0038925	Cchl	-0.253	0.01652
FBgn0261524	lic	-0.254	0.033651
FBgn0015282	Rpt2	-0.255	0.047738
FBgn0031987	CG12375	-0.257	0.032969
FBgn0040793	CG7630	-0.258	0.025969
FBgn0023510	Rbcn-3B	-0.258	0.039512
FBgn0024291	Sirt1	-0.261	0.030409
FBgn0050159	CG30159	-0.262	0.022097
FBgn0028342	ATPsyndelta	-0.263	0.020573
FBgn0038224	ATPsynE	-0.263	0.025566
FBgn0063493	GstE7	-0.264	0.013005
FBgn0003575	su(sable)	-0.264	0.0209
FBgn0035631	Txl	-0.265	0.030366
FBgn0030099	CG12056	-0.265	0.047694
FBgn0035121	Tudor-SN	-0.267	0.012609
FBgn0013563	Pex1	-0.267	0.01997
FBgn0039358	CG5028	-0.268	0.023449
FBgn0052669	CG32669	-0.269	0.020346
FBgn0040319	Gclc	-0.27	0.047428
FBgn0032721	CG10602	-0.271	0.016725
FBgn0035432	ZnT63C	-0.271	0.029997
FBgn0031436	ND-B17.2	-0.271	0.039335
FBgn0025352	Thiolase	-0.272	0.020553
FBgn0020655	ArfGAP1	-0.274	0.013367
FBgn0037671	VhaM8.9	-0.275	0.015493
FBgn0261403	sxc	-0.276	0.008169
FBgn0019644	ATPsynB	-0.276	0.025363
FBgn0038100	Paip2	-0.278	0.034936
FBgn0042104	CG18747	-0.28	0.025363
FBgn0033961	ND-B15	-0.282	0.013712
FBgn0031150	bves	-0.283	0.027178
FBgn0032394	CG6746	-0.286	0.029254
FBgn0021967	ND-PDSW	-0.287	0.028945
FBgn0039111	PTPMT1	-0.287	0.048751
FBgn0011227	ox	-0.289	0.007097
FBgn0019960	Mitofilin	-0.29	0.014835
FBgn0011361	ND-ACP	-0.291	0.007302
FBgn0031771	ND-51	-0.291	0.014002
FBgn0010516	wal	-0.291	0.019918
FBgn0026418	Hsc70Cb	-0.291	0.025417
FBgn0029888	ND-ASHI	-0.293	0.014782
FBgn0040773	COX7C	-0.293	0.019972
FBgn0062442	Cisd2	-0.295	0.004485
FBgn0004888	Scsalpha	-0.296	0.005983
FBgn0001222	Hsf	-0.296	0.009941
FBgn0016119	ATPsynCF6	-0.297	0.02379
FBgn0032916	CG9257	-0.298	0.01652
FBgn0038961	CG13850	-0.3	0.023184
FBgn0033486	dmpd	-0.3	0.032526
FBgn0053523	CG33523	-0.303	0.008478
FBgn0039955	CG41099	-0.303	0.010393
FBgn0036980	RhoBTB	-0.303	0.016268
FBgn0037336	CG2519	-0.303	0.026441
FBgn0038056	CG5961	-0.304	0.029293
FBgn0003885	alphaTub84D	-0.306	0.004948
FBgn0017558	Pdk	-0.307	0.022601
FBgn0029975	spidey	-0.309	0.004711
FBgn0015031	cype	-0.309	0.011182
FBgn0047038	ND-13B	-0.31	0.003654
FBgn0001995	mRpL4	-0.31	0.018441
FBgn0262511	Vha44	-0.31	0.019426
FBgn0037150	CG7133	-0.311	0.019
FBgn0030853	ND-24	-0.312	0.006765
FBgn0262559	Mdh2	-0.312	0.008062
FBgn0038271	UQCR-C1	-0.312	0.01652
FBgn0014391	sun	-0.313	0.003717
FBgn0036728	UQCR-Q	-0.313	0.011877
FBgn0016078	wun	-0.313	0.033026
FBgn0052230	ND-MLRQ	-0.314	0.014802
FBgn0022097	Vha36-1	-0.316	0.008398
FBgn0036117	CG6321	-0.316	0.011014
FBgn0028687	Rpt1	-0.318	0.01946
FBgn0259979	CG17337	-0.319	0.032937
FBgn0035270	CG13933	-0.321	0.006399
FBgn0039112	SdhD	-0.322	0.005119
FBgn0040271	Sulf1	-0.323	0.012453
FBgn0039909	ND-49	-0.324	0.007252
FBgn0035665	Jon65Aiii	-0.324	0.04434
FBgn0030775	CG9673	-0.326	0.017142
FBgn0004369	Ptp99A	-0.326	0.029293
FBgn0037911	CG10898	-0.326	0.033853
FBgn0263911	COX8	-0.326	0.041979
FBgn0036978	Toll-9	-0.327	0.003588
FBgn0004876	cdi	-0.328	0.021065
FBgn0027565	CG5498	-0.328	0.028807
FBgn0027579	mino	-0.329	0.041547
FBgn0001989	ND-B17	-0.33	0.003799
FBgn0034645	ND-B12	-0.33	0.005563
FBgn0037001	ND-39	-0.334	0.005819
FBgn0038197	foxo	-0.334	0.033859
FBgn0052068	Adi1	-0.334	0.044478
FBgn0005671	Vha55	-0.335	0.01705
FBgn0263776	CG43693	-0.335	0.022761
FBgn0032715	CG17597	-0.337	0.010502
FBgn0025836	RhoGAP1A	-0.337	0.016084
FBgn0061492	loj	-0.338	0.042158
FBgn0025697	santa-maria	-0.341	0.03531
FBgn0003512	Sry-delta	-0.342	0.019
FBgn0032187	CG4839	-0.343	0.023546
FBgn0032217	CG4972	-0.344	0.001761
FBgn0034971	CG3209	-0.344	0.005345
FBgn0017566	ND-75	-0.346	0.006998
FBgn0031069	Pmp70	-0.346	0.028807
FBgn0038319	mRpL9	-0.346	0.036455
FBgn0000479	dnc	-0.347	0.013178
FBgn0038519	Prx3	-0.349	0.0051
FBgn0040340	TRAM	-0.35	0.006239
FBgn0261439	SdhA	-0.35	0.010449
FBgn0039741	CG7943	-0.351	0.039224
FBgn0011554	etaTry	-0.353	0.02794
FBgn0020385	pug	-0.354	0.007531
FBgn0032801	CG10165	-0.354	0.011717
FBgn0261703	gce	-0.356	0.011593
FBgn0016687	Nurf-38	-0.357	0.003035
FBgn0015664	Dref	-0.359	0.015267
FBgn0250815	Jon65Aiv	-0.359	0.022522
FBgn0038917	CG6678	-0.359	0.046784
FBgn0043471	kappaTry	-0.36	0.014422
FBgn0259176	bun	-0.36	0.016183
FBgn0031653	Jon25Biii	-0.361	0.035129
FBgn0039156	CG6178	-0.364	0.019352
FBgn0263598	Vha68-2	-0.364	0.019831
FBgn0261285	Ppcs	-0.364	0.028814
FBgn0002567	Rab32	-0.364	0.045949
FBgn0250814	UQCR-C2	-0.365	0.004301
FBgn0266918	CG32486	-0.365	0.044676
FBgn0021906	RFeSP	-0.367	0.003499
FBgn0028662	VhaPPA1-1	-0.367	0.00531
FBgn0039849	CG11334	-0.368	0.039224
FBgn0036007	path	-0.369	0.025658
FBgn0015805	HDAC1	-0.369	0.038945
FBgn0010100	Acon	-0.37	0.032673
FBgn0026179	siz	-0.371	0.039775
FBgn0003462	Sod1	-0.374	0.003719
FBgn0028665	VhaAC39-1	-0.375	0.004488
FBgn0039509	bigmax	-0.375	0.021417
FBgn0029867	CG3847	-0.376	0.011096
FBgn0032373	Vha100-5	-0.377	0.003618
FBgn0039737	CG7920	-0.377	0.005354
FBgn0031245	CG3625	-0.38	0.009769
FBgn0035526	CG1316	-0.381	0.003654
FBgn0027291	l(1)G0156	-0.381	0.00578
FBgn0011211	blw	-0.383	0.005455
FBgn0032511	ND-B22	-0.385	0.005803
FBgn0000575	emc	-0.386	0.029962
FBgn0031830	COX5B	-0.388	0.001149
FBgn0028491	CG2930	-0.388	0.023584
FBgn0030731	Mfe2	-0.389	0.008398
FBgn0037687	CG8132	-0.391	0.007301
FBgn0028480	CG17841	-0.391	0.023009
FBgn0033690	EndoG	-0.391	0.024238
FBgn0027791	O-fut2	-0.392	0.008062
FBgn0016691	ATPsynO	-0.393	0.002297
FBgn0036043	CG8177	-0.393	0.045623
FBgn0026409	Mpcp	-0.394	0.005046
FBgn0035600	Cyt-c1	-0.396	0.001813
FBgn0263873	sick	-0.398	0.005204
FBgn0029881	pigs	-0.398	0.013712
FBgn0034307	CG10914	-0.399	0.048199
FBgn0039830	ATPsynC	-0.401	0.003462
FBgn0263395	hppy	-0.402	0.003624
FBgn0003716	tkv	-0.402	0.013347
FBgn0027596	Kank	-0.402	0.046932
FBgn0283535	Vha26	-0.403	0.005619
FBgn0030056	CG11284	-0.404	0.003944
FBgn0261794	kcc	-0.405	0.008169
FBgn0032253	LManI	-0.405	0.031939
FBgn0037044	CG10585	-0.407	0.023478
FBgn0034612	CG10505	-0.408	0.009789
FBgn0262515	VhaAC45	-0.409	0.004652
FBgn0031515	CG9664	-0.409	0.028794
FBgn0030057	Ppt1	-0.409	0.046345
FBgn0033659	Damm	-0.41	0.021065
FBgn0035906	GstO2	-0.412	0.00297
FBgn0034628	Acox57D-p	-0.413	0.011182
FBgn0015776	nrv1	-0.413	0.014782
FBgn0038740	CG4562	-0.413	0.015536
FBgn0035779	CG8562	-0.413	0.034959
FBgn0259228	C3G	-0.414	0.020573
FBgn0260972	alc	-0.415	0.013347
FBgn0053113	Rtnl1	-0.417	0.003462
FBgn0031505	ND-B14.5B	-0.417	0.005678
FBgn0033196	CG1358	-0.42	0.047104
FBgn0023076	Clk	-0.422	0.022899
FBgn0024236	foi	-0.422	0.025799
FBgn0043470	lambdaTry	-0.423	0.015639
FBgn0036623	CG4729	-0.424	0.005922
FBgn0027779	VhaSFD	-0.425	0.003944
FBgn0001187	Hex-C	-0.426	0.013402
FBgn0033570	ND-B14	-0.429	0.002695
FBgn0063497	GstE3	-0.429	0.014802
FBgn0264785	Hph	-0.432	0.009257
FBgn0039959	CG17514	-0.432	0.01009
FBgn0053181	CG33181	-0.436	0.003721
FBgn0000228	Bsg25D	-0.437	0.005324
FBgn0028646	aralar1	-0.437	0.007828
FBgn0250732	gfzf	-0.437	0.021881
FBgn0261955	kdn	-0.439	0.014269
FBgn0035632	Ppat-Dpck	-0.442	0.003462
FBgn0001296	kar	-0.443	0.015355
FBgn0032085	CG9555	-0.444	0.012228
FBgn0038053	CG18549	-0.448	0.00574
FBgn0039877	CG2118	-0.448	0.01307
FBgn0033101	CG9436	-0.451	0.006552
FBgn0016926	Pino	-0.453	0.007081
FBgn0037855	CG6621	-0.455	0.005619
FBgn0032779	CG16771	-0.455	0.010393
FBgn0035235	CG7879	-0.458	0.014847
FBgn0034808	CG9896	-0.459	0.002749
FBgn0037955	CG6950	-0.459	0.00531
FBgn0034644	CG10082	-0.459	0.00795
FBgn0283658	muc	-0.46	0.000532
FBgn0032076	CG9510	-0.46	0.00551
FBgn0038966	pinta	-0.462	0.019877
FBgn0030733	UQCR-14	-0.466	0.001181
FBgn0000810	fs(1)K10	-0.471	0.006912
FBgn0015781	P5cr	-0.471	0.009178
FBgn0025525	bab2	-0.471	0.010393
FBgn0036576	CG5151	-0.473	0.015706
FBgn0001128	Gpdh	-0.477	0.007519
FBgn0038922	CG6439	-0.48	0.000471
FBgn0039882	CG11576	-0.48	0.00336
FBgn0036488	CG6878	-0.484	0.001712
FBgn0266084	Fhos	-0.484	0.003719
FBgn0037678	CG16749	-0.484	0.004521
FBgn0039736	CG7912	-0.485	0.007884
FBgn0085484	Pdxk	-0.488	0.001776
FBgn0003356	Jon99Cii	-0.488	0.024892
FBgn0015380	drl	-0.492	0.001619
FBgn0053182	Kdm4B	-0.492	0.027553
FBgn0035083	Tina-1	-0.493	0.000374
FBgn0029849	Efr	-0.493	0.011416
FBgn0035244	ABCB7	-0.497	0.00303
FBgn0032455	Pih1D1	-0.498	0.001712
FBgn0051233	CG31233	-0.501	0.00722
FBgn0022160	Gpo-1	-0.503	0.004323
FBgn0040342	CG3706	-0.504	0.002483
FBgn0040257	Ugt86Dc	-0.506	0.006365
FBgn0028325	l(1)G0334	-0.508	0.000203
FBgn0033543	CG12338	-0.508	0.011574
FBgn0032717	CG10600	-0.509	0.000807
FBgn0261238	Alh	-0.511	0.00644
FBgn0052813	CG32813	-0.511	0.033763
FBgn0035766	eco	-0.513	0.030674
FBgn0035670	CG10472	-0.514	0.001412
FBgn0026565	CG1315	-0.514	0.018067
FBgn0037144	CG7458	-0.515	0.001322
FBgn0032961	CG1416	-0.517	0.016168
FBgn0002985	odd	-0.518	0.023626
FBgn0033774	CG12374	-0.527	0.011286
FBgn0030793	CG9125	-0.528	0.009882
FBgn0014388	sty	-0.529	0.019
FBgn0052302	CG32302	-0.531	0.014597
FBgn0015872	Drip	-0.533	0.001695
FBgn0052633	CG32633	-0.534	0.003384
FBgn0051719	RluA-1	-0.536	0.044835
FBgn0028394	CG17834	-0.541	0.007676
FBgn0266626	CR45133	-0.542	0.027607
FBgn0283494	Adk2	-0.543	0.000567
FBgn0010425	epsilonTry	-0.543	0.003462
FBgn0262872	milt	-0.544	0.001536
FBgn0031732	CG11149	-0.544	0.026182
FBgn0265590	CR44417	-0.549	0.007668
FBgn0004394	pdm2	-0.55	0.008894
FBgn0034885	Eglp4	-0.551	0.027553
FBgn0035484	CG11594	-0.554	0.04124
FBgn0036622	CG4753	-0.559	0.000977
FBgn0010053	Jheh1	-0.561	0.00303
FBgn0033802	CG17724	-0.561	0.028814
FBgn0033215	CG1942	-0.563	0.043537
FBgn0026428	HDAC6	-0.564	0.002528
FBgn0030403	CG1824	-0.566	0.000197
FBgn0020906	Jon25Bi	-0.569	0.028894
FBgn0038475	Keap1	-0.577	0.029663
FBgn0034215	Mtap	-0.581	0.000418
FBgn0040252	Ugt86Dh	-0.581	0.000878
FBgn0036194	CG11652	-0.585	0.001301
FBgn0051636	CG31636	-0.585	0.002143
FBgn0046776	CR14033	-0.585	0.012228
FBgn0001085	fz	-0.585	0.021887
FBgn0010905	Spn	-0.585	0.021999
FBgn0031289	CG13950	-0.585	0.022191
FBgn0031741	CG11034	-0.59	0.002318
FBgn0260000	CG17570	-0.591	0.000532
FBgn0030776	CG4653	-0.591	0.004433
FBgn0003502	Btk29A	-0.592	0.04273
FBgn0039635	CG11876	-0.602	0.00035
FBgn0037203	slif	-0.602	0.002833
FBgn0039941	CG17167	-0.602	0.011668
FBgn0030005	CG2120	-0.603	0.030789
FBgn0063495	GstE5	-0.604	0.002458
FBgn0036741	CG7510	-0.606	0.005953
FBgn0036816	Indy	-0.609	0.044478
FBgn0033423	CG1809	-0.614	0.001513
FBgn0015572	alpha-Est4	-0.617	0.022828
FBgn0039087	CG10168	-0.618	0.004707
FBgn0025638	Roc1a	-0.618	0.033861
FBgn0053127	CG33127	-0.62	0.000398
FBgn0037606	CG8032	-0.623	0.00365
FBgn0030881	CG12985	-0.625	0.041137
FBgn0040250	Ugt86Dj	-0.627	0.000498
FBgn0051265	CG31265	-0.627	0.004488
FBgn0000044	Act57B	-0.636	0.008169
FBgn0035087	CG2765	-0.64	0.000596
FBgn0036824	CG3902	-0.645	0.001688
FBgn0031813	CG9527	-0.646	0.001225
FBgn0034093	CG15706	-0.647	0.003059
FBgn0037845	CG14694	-0.647	0.027914
FBgn0032614	CG13284	-0.648	0.000784
FBgn0259175	ome	-0.656	0.000687
FBgn0015575	alpha-Est7	-0.657	0.033046
FBgn0262951	CR43270	-0.66	0.026212
FBgn0040398	CG14629	-0.662	0.00147
FBgn0038845	CG10827	-0.665	0.001393
FBgn0031011	CG8034	-0.671	0.003611
FBgn0265575	yin	-0.68	0.022577
FBgn0029801	CG15771	-0.688	0.000451
FBgn0032775	CG17544	-0.688	0.003835
FBgn0021979	l(2)k09913	-0.689	0.00015
FBgn0031143	CG1532	-0.689	0.00103
FBgn0031865	Nha1	-0.689	0.008062
FBgn0002023	Lim3	-0.69	0.041979
FBgn0051454	CG31454	-0.694	0.006292
FBgn0033382	Hydr1	-0.698	0.002361
FBgn0031968	CG7231	-0.705	0.000888
FBgn0004428	LysE	-0.706	0.033397
FBgn0025837	CG17636	-0.714	0.016084
FBgn0030817	CG4991	-0.721	0.002063
FBgn0036191	Sugb	-0.721	0.005327
FBgn0035780	CG18417	-0.724	6.6e-05
FBgn0027556	CG4928	-0.727	0.012215
FBgn0030668	CG8128	-0.729	0.003755
FBgn0035904	GstO3	-0.733	0.001725
FBgn0262870	axo	-0.736	0.000418
FBgn0040253	Ugt86Dg	-0.739	0.000356
FBgn0003390	shf	-0.741	0.011593
FBgn0035868	CG7194	-0.752	0.001496
FBgn0051343	CG31343	-0.753	0.002361
FBgn0004427	LysD	-0.764	0.000966
FBgn0034860	CG9812	-0.764	0.019511
FBgn0036684	CG3764	-0.769	0.006365
FBgn0029795	CG15773	-0.776	0.006854
FBgn0034490	CG9864	-0.777	0.002528
FBgn0038135	CG8773	-0.786	0.000294
FBgn0027539	lili	-0.787	0.000128
FBgn0034294	Muc55B	-0.788	0.015998
FBgn0051266	CG31266	-0.789	0.001243
FBgn0036996	mag	-0.8	0.008062
FBgn0030773	CG9676	-0.802	0.001481
FBgn0054005	CG34005	-0.807	0.009778
FBgn0031929	CG18585	-0.809	0.001173
FBgn0031693	Cyp4ac1	-0.814	0.006466
FBgn0051463	CG31463	-0.816	0.008062
FBgn0038482	CG4053	-0.819	0.00574
FBgn0052750	CG32750	-0.821	0.001118
FBgn0086687	Desat1	-0.827	0.000687
FBgn0010497	dmGlut	-0.831	0.00103
FBgn0033631	Sod3	-0.839	0.002509
FBgn0051658	Nnf1b	-0.841	0.014851
FBgn0262854	CG43218	-0.846	0.029997
FBgn0036742	CG7497	-0.853	0.004405
FBgn0032809	CG13078	-0.855	0.044896
FBgn0066101	LpR1	-0.857	0.001208
FBgn0028949	CG15254	-0.859	0.005767
FBgn0037996	CG4830	-0.86	0.020553
FBgn0031533	CG2772	-0.863	0.032852
FBgn0263504	CR43493	-0.878	0.013803
FBgn0004426	LysC	-0.881	0.023979
FBgn0033720	CG13160	-0.882	0.007252
FBgn0039017	CG6985	-0.884	0.048698
FBgn0262508	CG43078	-0.892	0.003194
FBgn0013811	Dhc62B	-0.895	0.012609
FBgn0267814	CR46139	-0.9	0.009103
FBgn0030367	Cyp311a1	-0.901	0.010292
FBgn0030509	CG11162	-0.909	0.001409
FBgn0029828	CG6067	-0.913	0.000573
FBgn0026061	Mipp1	-0.913	0.004595
FBgn0034618	CG9485	-0.918	3.3e-05
FBgn0039856	CG1774	-0.918	0.001653
FBgn0038790	MtnC	-0.923	0.016084
FBgn0023541	Cyp4d14	-0.926	0.00041
FBgn0029827	CG6048	-0.928	2.9e-05
FBgn0053013	CR33013	-0.928	0.006768
FBgn0031034	CG14205	-0.931	0.007097
FBgn0043576	PGRP-SC1a	-0.933	0.002755
FBgn0033782	sug	-0.937	0.00015
FBgn0032910	CG9265	-0.937	0.03951
FBgn0033234	MFS12	-0.953	0.009667
FBgn0036242	CG6793	-0.953	0.027653
FBgn0034733	CG4752	-0.976	0.001802
FBgn0011556	zetaTry	-0.981	0.014536
FBgn0030098	CG12057	-0.998	0.003058
FBgn0003357	Jon99Ciii	-0.999	0.009054
FBgn0038973	Pebp1	-1.006	0.002298
FBgn0015001	iotaTry	-1.007	0.000469
FBgn0035886	Jon66Ci	-1.013	0.024699
FBgn0034437	CG10051	-1.027	0.001301
FBgn0026755	Ugt37b1	-1.03	0.015536
FBgn0031182	Cyp6t1	-1.032	0.000105
FBgn0037684	CG8129	-1.042	0.003319
FBgn0033904	CG18327	-1.049	0.005329
FBgn0050265	CG30265	-1.049	0.027553
FBgn0034052	CG8299	-1.05	0.023626
FBgn0034553	CG9993	-1.079	0.024045
FBgn0010358	deltaTry	-1.109	8.8e-05
FBgn0039015	Takl2	-1.131	6.6e-05
FBgn0031906	CG5160	-1.135	0.008617
FBgn0031694	Cyp4ac2	-1.137	0.003976
FBgn0030597	Eo	-1.146	0.025776
FBgn0052379	CG32379	-1.161	6.6e-05
FBgn0005670	Cyp4d1	-1.167	0.001323
FBgn0264272	mwh	-1.174	0.002988
FBgn0000045	Act79B	-1.181	0.025901
FBgn0033799	GLaz	-1.182	0.01116
FBgn0026563	CG1979	-1.189	0.022522
FBgn0043364	cbt	-1.204	0.013052
FBgn0034507	CG11192	-1.207	0.01047
FBgn0029762	NAAT1	-1.222	0.000677
FBgn0053965	CG33965	-1.244	0.002004
FBgn0034493	CG8908	-1.247	0.032526
FBgn0033216	CG1946	-1.251	9.5e-05
FBgn0037819	CG14688	-1.259	0.001225
FBgn0035718	CG14820	-1.273	4.5e-05
FBgn0031248	CG11912	-1.275	5.5e-05
FBgn0266635	CR45142	-1.291	0.000334
FBgn0000565	Eip71CD	-1.295	0.000334
FBgn0033327	PGRP-SC1b	-1.295	0.000685
FBgn0035887	Jon66Cii	-1.299	0.035006
FBgn0029843	Nep1	-1.313	0.000237
FBgn0030932	Ggt-1	-1.327	0.000439
FBgn0086408	stl	-1.337	0.001493
FBgn0034067	CG8399	-1.35	0.009748
FBgn0260437	CR42532	-1.356	0.000254
FBgn0051091	CG31091	-1.372	0.048751
FBgn0052667	ssp7	-1.381	0.044896
FBgn0051704	CG31704	-1.383	0.038116
FBgn0031930	CG7025	-1.393	0.000953
FBgn0039670	CG7567	-1.406	0.010284
FBgn0040153	l(1)G0469	-1.414	5.8e-05
FBgn0034047	CG12970	-1.48	0.036541
FBgn0002939	ninaD	-1.544	0.000529
FBgn0039473	CG17191	-1.556	0.023626
FBgn0036428	Gbs-70E	-1.599	3e-05
FBgn0015033	Cyp4d8	-1.619	0.001326
FBgn0032338	CG16854	-1.639	0.011528
FBgn0039045	CG17119	-1.666	1e-06
FBgn0034782	CG12490	-1.686	0.003364
FBgn0032810	CG13077	-1.696	0.000336
FBgn0051810	CG31810	-1.713	6.8e-05
FBgn0030769	CG13012	-1.72	0.000923
FBgn0037485	CG14606	-1.722	0.000451
FBgn0003388	shd	-1.73	0.002825
FBgn0030270	CG15199	-1.738	0.003976
FBgn0266702	CR45192	-1.754	0.035577
FBgn0052751	CG32751	-1.805	0.001605
FBgn0034429	CG18607	-1.838	0.002028
FBgn0033913	CG8468	-1.869	0.000821
FBgn0050043	CG30043	-1.941	5e-06
FBgn0033048	CG7881	-1.958	0.000197
FBgn0028948	CG15253	-1.996	0.000529
FBgn0034783	CG9825	-2.001	5.4e-05
FBgn0031970	CG7227	-2.122	0.000396
FBgn0030271	CG15202	-2.152	0.011223
FBgn0259164	CG42269	-2.235	0.011916
FBgn0052564	CG32564	-2.318	0.008062
FBgn0037782	Npc2d	-2.346	3e-05
FBgn0036575	CG5157	-2.644	0.008169
FBgn0278599	CR46269	-3.341	0.000151
