# Supplementary material for: Stem Cell Intrinsic Hexosamine Metabolism Regulates Intestinal Adaptation to Nutrient Content
Source: Dev Cell. 2018 Oct 8;47(1):112–121.e3. doi: 10.1016/j.devcel.2018.08.011 (PMC6179903; doi:10.1016/j.devcel.2018.08.011)
Supplement: Table S2. Enriched Gene Sets as a Response to Dietary GlcNAc, Related to Figure 3 [file mmc3.xlsx]

## Sheet: Sheet1
Upregulated
Name	p.adj..dist.dir.up.	Genes tot.	Genes up	Genes down
endomembrane_system_GO	0	161	112	49
Protein_processing_in_endoplasmic_reticulum_KEGG	0.0041322	99	60	39
NGlycan_biosynthesis_KEGG	0.0061983	32	24	8
oxidoreductase_activity,_acting_on_paired_donors,_with_incorporation_or_reduction_of_molecular_oxygen_GO	0.0065744	58	40	18
Endosomal_Sorting_Complex_Required_For_Transport_(ESCRT)_REACTOME	0.0076589	16	14	2
heme_binding_GO	0.029332	77	52	25
chitin-based_cuticle_development_GO	0.03803	25	19	6
endoplasmic_reticulum_GO	0.039109	127	89	38
Downregulated
Name	p.adj..dist.dir.dn.	Genes tot.	Genes up	Genes down
Citrate_cycle_TCA_cycle_KEGG	0	23	3	20
Oxidative_phosphorylation_KEGG	0	85	5	80
Ribosome_KEGG	0	117	18	99
Citric_acid_cycle_(TCA_cycle)_REACTOME	0	16	0	16
degradation_of_DVL_REACTOME	0	37	4	33
Eukaryotic_Translation_Termination_REACTOME	0	78	5	73
Insulin_receptor_recycling_REACTOME	0	16	0	16
Nonsense_Mediated_Decay_(NMD)_independent_of_the_Exon_Junction_Complex_(EJC)_REACTOME	0	83	6	77
Pyruvate_metabolism_and_Citric_Acid_(TCA)_cycle_REACTOME	0	36	9	27
Respiratory_electron_transport_REACTOME	0	20	2	18
Respiratory_electron_transport,_ATP_synthesis_by_chemiosmotic_coupling,_and_heat_production_by_uncoupling_proteins._REACTOME	0	30	4	26
SCF-beta-TrCP_mediated_degradation_of_Emi1_REACTOME	0	37	4	33
The_citric_acid_(TCA)_cycle_and_respiratory_electron_transport_REACTOME	0	64	13	51
Transferrin_endocytosis_and_recycling_REACTOME	0	16	0	16
TCA_Cycle_WIKIPW	0	20	1	19
Electron_Transport_Chain_WIKIPW	0	38	1	37
proteolysis_GO	0	207	83	123
cytosolic_large_ribosomal_subunit_GO	0	46	3	43
structural_constituent_of_ribosome_GO	0	154	30	123
proton_transport_GO	0	15	1	14
ATP_hydrolysis_coupled_proton_transport_GO	0	22	2	20
proton-transporting_ATPase_activity,_rotational_mechanism_GO	0	22	1	21
tricarboxylic_acid_cycle_GO	0	26	3	23
serine-type_endopeptidase_activity_GO	0	99	41	58
ribosome_GO	0	74	6	68
mitochondrial_respiratory_chain_complex_I_GO	0	32	2	30
NADH_dehydrogenase_(ubiquinone)_activity_GO	0	18	6	12
mitochondrial_electron_transport,_NADH_to_ubiquinone_GO	0	27	3	24
NADH_dehydrogenase_activity_GO	0	24	0	24
plasma_membrane_proton-transporting_V-type_ATPase_complex_GO	0	13	0	13
Regulation_of_ornithine_decarboxylase_(ODC)_REACTOME	7.8502e-05	32	3	29
Degradation_of_GLI2_by_the_proteasome_REACTOME	8.4109e-05	41	5	36
GLI3_is_processed_to_GLI3R_by_the_proteasome_REACTOME	8.4109e-05	41	5	36
Antigen_processing:_Ubiquitination_&_Proteasome_degradation_REACTOME	9.8128e-05	37	3	34
Class_I_MHC_mediated_antigen_processing_&_presentation_REACTOME	0.00066236	42	5	37
Proteasome_KEGG	0.00071668	32	3	29
Asymmetric_localization_of_PCP_proteins_REACTOME	0.0016057	40	7	33
Peptide_chain_elongation_REACTOME	0.0016822	79	7	72
Eukaryotic_Translation_Elongation_REACTOME	0.0017663	82	8	74
Activation_of_NF-kappaB_in_B_cells_REACTOME	0.0018593	40	5	35
proteasome_regulatory_particle_GO	0.001921	18	1	17
CDK-mediated_phosphorylation_and_removal_of_Cdc6_REACTOME	0.0019626	35	4	31
proton-transporting_ATP_synthase_activity,_rotational_mechanism_GO	0.0020277	10	2	8
Dectin-1_mediated_noncanonical_NF-kB_signaling_REACTOME	0.002078	39	4	35
cytosolic_ribosome_GO	0.002147	48	2	46
mitochondrial_electron_transport,_ubiquinol_to_cytochrome_c_GO	0.0022812	9	1	8
cytoplasmic_translation_GO	0.0024333	79	7	72
cytochrome-c_oxidase_activity_GO	0.0028185	12	1	11
proteasome-mediated_ubiquitin-dependent_protein_catabolic_process_GO	0.0029594	39	6	33
translation_GO	0.0035169	142	29	112
Cross-presentation_of_soluble_exogenous_antigens_(endosomes)_REACTOME	0.0035326	31	3	28
ubiquinol-cytochrome-c_reductase_activity_GO	0.0036768	8	1	7
degradation_of_AXIN_REACTOME	0.0036798	37	3	34
Autodegradation_of_Cdh1_by_Cdh1:APC.C_REACTOME	0.0038398	45	7	38
CLEC7A_(Dectin-1)_signaling_REACTOME	0.0041644	48	9	39
metallocarboxypeptidase_activity_GO	0.0041925	12	2	10
Nonsense_Mediated_Decay_(NMD)_enhanced_by_the_Exon_Junction_Complex_(EJC)_REACTOME	0.004209	97	13	84
Nonsense-Mediated_Decay_(NMD)_REACTOME	0.004209	97	13	84
Ubiquitin-dependent_degradation_of_Cyclin_D_REACTOME	0.0042686	35	4	31
Ubiquitin-dependent_degradation_of_Cyclin_D1_REACTOME	0.0042686	35	4	31
Antigen_processing-Cross_presentation_REACTOME	0.0043176	38	5	33
Iron_uptake_and_transport_REACTOME	0.0043961	25	6	19
beta-catenin_independent_WNT_signaling_REACTOME	0.0043984	64	20	44
Mitotic_Anaphase_REACTOME	0.0044157	52	12	40
Mitotic_Metaphase_and_Anaphase_REACTOME	0.0044157	52	12	40
PCP.CE_pathway_REACTOME	0.0044622	51	13	38
Degradation_of_GLI1_by_the_proteasome_REACTOME	0.0044837	41	6	35
APC.C:Cdc20_mediated_degradation_of_Securin_REACTOME	0.0045317	45	8	37
Hedgehog_'off'_state_REACTOME	0.0045828	46	7	39
Degradation_of_beta-catenin_by_the_destruction_complex_REACTOME	0.004626	46	9	37
G1.S_DNA_Damage_Checkpoints_REACTOME	0.0046733	37	5	32
p53-Independent_DNA_Damage_Response_REACTOME	0.0046733	37	5	32
p53-Independent_G1.S_DNA_damage_checkpoint_REACTOME	0.0046733	37	5	32
Formation_of_a_pool_of_free_40S_subunits_REACTOME	0.0047101	88	13	75
Separation_of_Sister_Chromatids_REACTOME	0.0048447	46	8	38
Ubiquitin_Mediated_Degradation_of_Phosphorylated_Cdc25A_REACTOME	0.0051568	36	4	32
Neuroactive_ligandreceptor_interaction_KEGG	0.0051601	15	2	13
Cyclin_E_associated_events_during_G1.S_transition__REACTOME	0.0052989	38	5	33
Cyclin_A:Cdk2-associated_events_at_S_phase_entry_REACTOME	0.0053322	40	6	34
ER-Phagosome_pathway_REACTOME	0.0053409	37	4	33
Regulation_of_APC.C_activators_between_G1.S_and_early_anaphase_REACTOME	0.005397	53	11	42
APC:Cdc20_mediated_degradation_of_cell_cycle_proteins_prior_to_satisfation_of_the_cell_cycle_checkpoint_REACTOME	0.0054348	48	10	38
Cdc20:Phospho-APC.C_mediated_degradation_of_Cyclin_A_REACTOME	0.0054348	48	10	38
SCF(Skp2)-mediated_degradation_of_p27.p21_REACTOME	0.0054637	37	5	32
AUF1_(hnRNP_D0)_destabilizes_mRNA_REACTOME	0.0055753	37	4	33
APC.C:Cdh1_mediated_degradation_of_Cdc20_and_other_APC.C:Cdh1_targeted_proteins_in_late_mitosis.early_G1_REACTOME	0.0058662	48	9	39
Degradation_of_the_extracellular_matrix_REACTOME	0.0067288	31	13	18
mitochondrion_GO	0.0069052	264	102	162
proteasome_complex_GO	0.007161	37	6	31
ATP_synthesis_coupled_proton_transport_GO	0.0071708	9	2	7
mitochondrial_respiratory_chain_complex_III_GO	0.0074182	7	0	7
APC.C:Cdc20_mediated_degradation_of_mitotic_proteins_REACTOME	0.010185	49	11	38
C-type_lectin_receptors_(CLRs)_REACTOME	0.011714	53	13	40
Regulation_of_mRNA_stability_by_proteins_that_bind_AU-rich_elements_REACTOME	0.013352	57	11	46
Mitochondrial_translation_REACTOME	0.013718	68	19	48
Mitochondrial_translation_elongation_REACTOME	0.014015	65	19	45
Hedgehog_'on'_state_REACTOME	0.014928	52	14	38
Signaling_by_Insulin_receptor_REACTOME	0.016504	57	15	42
APC.C-mediated_degradation_of_cell_cycle_proteins_REACTOME	0.016679	55	13	42
Regulation_of_mitotic_cell_cycle_REACTOME	0.016679	55	13	42
Activation_of_APC.C_and_APC.C:Cdc20_mediated_degradation_of_mitotic_proteins_REACTOME	0.01671	50	12	38
Mitochondrial_translation_termination_REACTOME	0.017174	66	19	46
Formation_of_ATP_by_chemiosmotic_coupling_REACTOME	0.021455	7	1	6
mitochondrial_translation_GO	0.022228	74	21	52
Signaling_by_the_B_Cell_Receptor_(BCR)_REACTOME	0.022339	73	18	55
peroxisome_organization_GO	0.022625	12	0	12
vacuolar_proton-transporting_V-type_ATPase,_V1_domain_GO	0.022995	8	1	7
Organelle_biogenesis_and_maintenance_REACTOME	0.024015	88	28	59
Beta-oxidation_of_pristanoyl-CoA_REACTOME	0.024274	10	2	8
Regulation_of_pyruvate_dehydrogenase_(PDH)_complex_REACTOME	0.026478	6	2	4
Synthesis_of_Leukotrienes_(LT)_and_Eoxins_(EX)_REACTOME	0.027857	6	1	5
mitochondrial_large_ribosomal_subunit_GO	0.029933	43	12	31
GTP_hydrolysis_and_joining_of_the_60S_ribosomal_subunit_REACTOME	0.031252	98	16	82
Lactose_synthesis_REACTOME	0.03531	5	1	4
Downstream_signaling_events_of_B_Cell_Receptor_(BCR)_REACTOME	0.035341	67	15	52
mitochondrial_respiratory_chain_complex_IV_GO	0.037486	6	0	6
Metabolism_of_amino_acids_and_derivatives_REACTOME	0.038751	105	32	73
vacuolar_proton-transporting_V-type_ATPase,_V0_domain_GO	0.041547	8	0	8
3'_-UTR-mediated_translational_regulation_REACTOME	0.041661	96	16	80
L13a-mediated_translational_silencing_of_Ceruloplasmin_expression_REACTOME	0.041661	96	16	80
Extracellular_matrix_organization_REACTOME	0.04258	51	21	29
TCF_dependent_signaling_in_response_to_WNT_REACTOME	0.042686	79	22	57
